# Supplementary material for: Dietary Escitalopram Reduces Movement Variability and Enhances Behavioral Predictability in Drosophila melanogaster
Source: Biology (Basel). 2025 Dec 28;15(1):51. doi: 10.3390/biology15010051 (PMC12784902; doi:10.3390/biology15010051)
Supplement: Supplementary file 1 [file biology-15-00051-s001.zip]

Archive with 1 entries (1 files):
- biology-3980822-supplementary.pdf
